# Supplementary material for: Reannotation of Public Transcriptomic Data Identifies Candidate lncRNAs and Putative Regulatory Networks in Rhabdomyosarcoma
Source: Biomedicines. 2026 Jul 22;14(7):1648. doi: 10.3390/biomedicines14071648 (PMC13406521; doi:10.3390/biomedicines14071648)
Supplement: Supplementary file 1 [file biomedicines-14-01648-s001.zip › Supplementary Material S2.xlsx]

## Sheet: Supplementary material 2
Supplementary Material S2. Original GPL6947 probe annotations and updated probe annotations generated using the illuminaHumanv4.db Bioconductor package for the lncRNAs identified
UPDATED_SYMBOL	PROBEID	UPDATED_GENENAME	UPDATED_ENTREZ	GPL6947_SYMBOL	GPL6947_TITLE	GPL6947_ENTREZ	PROBE_SEQUENCE
AOC4P	ILMN_2219618	amine oxidase copper containing 4, pseudogene	90586	AOC4P	amine oxidase, copper containing 4, pseudogene	90586	GAGGTCAGGAGTTCAAAACCAGCCTGGCCAACATGGCGAAATCCTGTCTG
APPAT	ILMN_1699521	atherosclerotic plaque pathogenesis associated transcript	100506123				GGCACCCAAGCGATCCTTTTGCCTGGAATCCCAAAGTGTCAGATTTACTG
CASTOR3P	ILMN_1699631	CASTOR family member 3, pseudogene	352954	GATS	GATS, stromal antigen 3 opposite strand	352954	ACACCTTGTAAGTGTCCCCTCTGGTTTCCTCGGTGGTGGCGCCCTGAACT
CYTOR	ILMN_1665515	cytoskeleton regulator RNA	112597				TAACTGGGAGATGAAACAGGAAGCTCTATGACACACTTGATCGAATATGA
CYTOR	ILMN_2143795	cytoskeleton regulator RNA	112597				GGCCTCTGCATTTGCGGGTGGTCTGCCTGTGATATTTTGGTCATGGGCTG
DHRS4L1	ILMN_1676014	dehydrogenase/reductase 4 like 1 (pseudogene)	728635				TTGGCCATAGAGCTGGCCCCAAGGAACATTAGGGTGAACTGCCTAGCACC
DHRS4L1	ILMN_2385373	dehydrogenase/reductase 4 like 1 (pseudogene)	728635				ATGACGGGCACTGTGTGCCATGTGGGGAAGATGAAGGACTGGGAGCGGCT
DSCR8	ILMN_1698117	Down syndrome critical region 8	84677				CACGGATCACTGCAGCCTCCACCTCCCAGTTCAAGAAATTCTCATGTCTC
DSCR8	ILMN_1758066	Down syndrome critical region 8	84677				GAAGGCTGGCTCATACATTTTCCCAGACAGGAATTTGGCTGCCAACAGGG
DSCR8	ILMN_1763901	Down syndrome critical region 8	84677				TCCCACTTGGCAGGGGCCGTCTTGTCCACTCGTTTCTGTAAACATGGGTG
EPB41L4A-AS1	ILMN_1654609	EPB41L4A antisense RNA 1	114915				CCCTACAGGTGGAAGATGGATGCCTGAAGTGTAGACTGCTGCTAGCTGAA
FOXP1-IT1	ILMN_1880280	FOXP1 intronic transcript 1	100506815	FOXP1-IT1	FOXP1 intronic transcript 1	100506815	CCGTGTGTCAGGGAGCTGAGTGGAGGCTGAAAGAGGATGGAACACTTCCC
FRG1BP	ILMN_1688318	FSHD region gene 1 family member B, pseudogene	284802				CTCCAGGTCACATACTCGTCCTGAGCCGGCTTCAGCCTGTCCGCGCAGAA
GLIDR	ILMN_1811181	glioblastoma down-regulated RNA	389741				GGAGTGCTAAAAGGAGCCAAGGTGTAGTGGTGACTGGAAGGTGACCAGGG
GUSBP3	ILMN_1655195	GUSB pseudogene 3	653188				ACGCAGCAGACAAGGGGGCTCTGTATGTGGATGTGATCCGTGTGAACGGC
GUSBP3	ILMN_1662483	GUSB pseudogene 3	653188				CAGTCATGATGGCCTGCACTCCACACAATGCAACAGAGTGAAAGAGCAGG
GUSBP3	ILMN_1667551	GUSB pseudogene 3	653188	GUSBP2	glucuronidase, beta pseudogene 2	387036	GGGCACCTGGAGTTGATTCAGCTGCAGCTGGCCGCCCAGTTTGAGAATTG
GUSBP3	ILMN_1705991	GUSB pseudogene 3	653188	GUSBP2	glucuronidase, beta pseudogene 2	387036	TGGTGATTGCTCACACCAAAGCCTTGGACCCCTCCCAGCCTGTGACCTTT
GUSBP3	ILMN_1720857	GUSB pseudogene 3	653188	GUSBP2	glucuronidase, beta pseudogene 2	387036	CTCCACCTACGCAGCAGACAAGGGGGCTCTGTATGTGGATGTGATCCGTG
GUSBP3	ILMN_1745567	GUSB pseudogene 3	653188				GGAGCAACCCTGTAAAACCAGCCTTAGACTATTTTTTAAACAGGCTGGTG
GUSBP3	ILMN_1770498	GUSB pseudogene 3	653188				ACGCTTGTAGGGTTTCACCAGGTAAGCGGTGTTGAACTTTCTGCTTGTGT
GUSBP3	ILMN_2133534	GUSB pseudogene 3	653188				GAGCGCGTATGGAGTGGAAACGCTTGTAGGGCTTCACCAGGTAAGCGGTG
H19	ILMN_2148527	H19 imprinted maternally expressed transcript	283120	H19	H19, imprinted maternally expressed transcript (non-protein coding)	283120	GCACTAAGTCATTTGCACTGGTTGGAGTTGTGGAGACGGCCTTGAGTCTC
HOTAIR	ILMN_1904054	HOX transcript antisense RNA	100124700	HOTAIR	HOX transcript antisense RNA	100124700	GTGGGACCCTGCTGCAAACGGGACTTTGCACTCTAAATATAGACCCCAGC
ITPK1-AS1	ILMN_2134381	ITPK1 antisense RNA 1	319085	ITPK1-AS1	ITPK1 antisense RNA 1	319085	ATAAACTTAATTAGGCCAGGCGCAGTGGTTCACGCCTGTAATCCCAGCAC
LINC00205	ILMN_1688246	long intergenic non-protein coding RNA 205	642852	LOC642852	uncharacterized LOC642852	642852	GAGGCCGTGGCTGTGGTTCGCGGCGGTGCTGTCGCGGGCGCCCTGGCGCA
LINC00652	ILMN_2147251	long intergenic non-protein coding RNA 652	29075				CTTCTGCCATGATTGTGAGGCCTCCCCAGCCATGTGGAACTGTGAATCCA
LINC01091	ILMN_1653956	long intergenic non-protein coding RNA 1091	285419	LINC01091	long intergenic non-protein coding RNA 1091	285419	TGTCCTAGCTGTGTCTCTGTGATCTGTGGATGAGGGTAGGAAAGCACCAC
LINC01091	ILMN_1671123	long intergenic non-protein coding RNA 1091	285419				AGAGGACGTCTTATTATCTGGTGTCTGGCTTGCTGATTTAATAACCTAGA
LINC01091	ILMN_1777359	long intergenic non-protein coding RNA 1091	285419	LINC01091	long intergenic non-protein coding RNA 1091	285419	CTGTCCTAGCTGTGTCTCTGTGATCTGTGGATGAGGGTGGGAAAGCACCA
MBNL1-AS1	ILMN_1813055	MBNL1 antisense RNA 1	401093				TTCCCTCAGTGCCAGGAGAACATTATGGTTTCTCCTATTTCTGTGAAGTG
MBNL1-AS1	ILMN_1883267	MBNL1 antisense RNA 1	401093	MBNL1-AS1///MBNL1	MBNL1 antisense RNA 1///muscleblind like splicing regulator 1	401093///4154	CATGAGGTAATGGAAGCTGGAGAGTTGGCCCTTGACCAAAGCCTTGCAGC
MED15P9	ILMN_1738678	mediator complex subunit 15 pseudogene 9	285103				GAGATGGCCCCACTGGACTCCAGCCTTGGCGACAGAGAGAGACTCCATCT
MEG3	ILMN_1666323	maternally expressed 3	55384				CTTGTCCACGGGCTCTCCTTGCATCAGCCCCTCTCCAGCTCGAAATCCCT
MEG3	ILMN_1671149	maternally expressed 3	55384	MEG3	maternally expressed 3 (non-protein coding)	55384	AAGCCATCACCTGGATGCCTACGTGGGAAGGGACCTCGAATGTGGGACCC
MEG3	ILMN_2061435	maternally expressed 3	55384	MEG3	maternally expressed 3 (non-protein coding)	55384	CTAGGGGAGCTGTTGAGCCTTCAGTGTCTGCATGTGGGAAGTGGGCTCCT
MIR1-1HG	ILMN_1789950	MIR1-1 host gene	128826	MIR1-1HG	MIR1-1 host gene	128826	CCGGCTCGGCACGTGGTCAGCTCCAAGTCAGCCCTGAAATGTCCATTACT
MIR22HG	ILMN_2390310	MIR22 host gene	84981				CTCCATCCAGATGGTGGAGTACCGCGCAGACATTAAAAGTCATGTAAAAG
MIR600HG	ILMN_1719998	MIR600 host gene	81571	UAP1L1	UDP-N-acetylglucosamine pyrophosphorylase 1 like 1	91373	GCACCCGCACTGTGGCTCCTTCGCACTGAGTATGTTGGACTCTGCCATAG
NORAD	ILMN_1655026	non-coding RNA activated by DNA damage	647979				TCCTCCAGGGCCCTCCAGGCCCTCCGGCCCCGGGCCGGCGGGTGAACTGG
NORAD	ILMN_1675472	non-coding RNA activated by DNA damage	647979				CAGTGTATGTCAGGACTTGTTCATTAGGTTGGCAGCAGAGGGGCAGAAGG
PRKCQ-AS1	ILMN_1893633	PRKCQ antisense RNA 1	439949	PRKCQ-AS1	PRKCQ antisense RNA 1	439949	GGCTCACCAGAGTACCCAGAAGAATCAGTATGGAATTAGAGGACAGTGGC
SND1-IT1	ILMN_1655961	SND1 intronic transcript 1	27099				CAGGAGGAAGAGACTGCTGGACTCCCCTGAGAGGTAGGGTTTGTGCTAGG
SNHG15	ILMN_1898124	small nucleolar RNA host gene 15	285958	SNHG15	small nucleolar RNA host gene 15	285958	CTTCTGGAAGGAGTCAGGAATTTCCAGTTCTGGGCCTGGGCTGTGGGTCT
SNHG29	ILMN_1719224	small nucleolar RNA host gene 29	125144				CCAAAGGCACAGGCCAAGTTGTAGCTTTGTCCCTTGCCATCATGCCCAAC
TENM3-AS1	ILMN_1712916	TENM3 antisense RNA 1	90768	LOC90768	uncharacterized LOC90768	90768	AGAGATGAGACACTGCCCCAATCCTAAAGAGGCCAGAACTGAAGTGCTAC
TENM3-AS1	ILMN_1881514	TENM3 antisense RNA 1	90768	LOC90768	uncharacterized LOC90768	90768	CTCCTCCCTTTGGTGACCTCTTAGTCTGGAATGCTCTGCATCCGGGGCCC
TPM3P9	ILMN_1761801	tropomyosin 3 pseudogene 9	147804	TPM3P9	tropomyosin 3 pseudogene 9	147804	GGAGGCAGAGACCCATGCTGAGTTGGCTGAGAGATCAGTAGCCAAGCTGG
TYMSOS	ILMN_1796074	TYMS opposite strand RNA	494514	TYMSOS	TYMS opposite strand	494514	CGTCACAGCTTTCCTGGGTTGTTGAGCCTCTAAGATGGTCTTTTCCTCTG
VHRT	ILMN_1719782	ventricular heart development associated lncRNA	100131138				AACATCTTTCCTCCCACCTGTCCCCCGCCAGGTCTGCCAGACCCGTCTCA
